# Supplementary material for: Sedimentary Cobalt Protoporphyrin as a Potential Precursor of Prosthetic Heme Group for Bacteria Inhabiting Fossil Organic Matter-Rich Shale Rock
Source: Biomolecules. 2021 Dec 20;11(12):1913. doi: 10.3390/biom11121913 (PMC8699415; doi:10.3390/biom11121913)
Supplement: Supplementary file 1 [file biomolecules-11-01913-s001.zip]

Archive with 5 entries (5 files):
- Supplementary information/Supplementary information A. Analyses of standards and calibration curves.pdf
- Supplementary information/Supplementary information B. Supplementary results of the chemical analyses of the BISR and SR samples.pdf
- Supplementary information/Supplementary information C. Supplementary results of the chemical analyses of the SR-BC and SR-SC samples.pdf
- Supplementary information/Supplementary information D. Supplementary results of the chemical analyses of the CoPPIX-BC and CoPPIX-SC samples.pdf
- Supplementary information/Supplementary information E. Supplementary results of metaproteome (BISR) and proteomes (SR-BC, CoPPIX-BC) analyses.pdf
